# Supplementary material for: Intracellular Staphylococcus aureus persisters upon antibiotic exposure
Source: Nat Commun. 2020 May 4;11:2200. doi: 10.1038/s41467-020-15966-7 (PMC7198484; doi:10.1038/s41467-020-15966-7)
Supplement: Supplementary file 3 — Source Data [file 41467_2020_15966_MOESM3_ESM.xlsx]

## Sheet: Fig. 1a
log conc (xmic)	moxifloxacin	moxifloxacin	moxifloxacin	oxacillin	oxacillin	oxacillin	clarithromycin	clarithromycin	clarithromycin
-2.52288	2.43896	2.50966	2.72801	2.48777	2.63707	2.67031	2.78435	2.68833	2.56567
-2	2.69921	2.74978	2.64036	2.53936	2.59001	2.67679	2.93872	2.91697	2.78247
-1.52288	2.46312	2.55322	2.54132	2.64011	2.45739	2.67112	1.92352	2.40306	2.34143
-1	2.90604	2.71939	2.49926	1.85518	2.00075	2.34886	1.65	1.68752	1.72182
-0.522879	2.03231	2.02111	1.19655	0.150035	0.489651	0.882748	1.53199	1.59258	1.23009
0	1.04813	-0.0728996	-0.168423	-0.295672	-0.49716	-0.166929	-0.663103	-0.728826	-0.522727
0.477121	-0.252276	-0.838712	-0.732221	-0.816613	-0.908814	-0.399691	-1.59716	-1.30262	-1.34192
1	-1.31612	-1.59848	-1.58278	-0.795938	-0.825766	-0.849774	-1.80038	-1.73472	-1.61733
1.47712	-1.20606	-1.38626	-1.57392	-0.93566	-0.851595	-0.91384	-1.7198	-1.61679	-1.5778
2	-1.75816	-1.62379	-1.92404	-1.21496	-0.867966	-0.943382	-1.79838	-1.6289	-1.53276

## Sheet: Fig. 1b
Time (h)	intracellular									extracellular
	oxacillin	oxacillin	oxacillin	clarithromycin	clarithromycin	clarithromycin	moxifloxacin	moxifloxacin	moxifloxacin	oxacillin	oxacillin	oxacillin	clarithromycin	clarithromycin	clarithromycin	moxifloxacin	moxifloxacin	moxifloxacin
0	0	0	0	0	0	0	0	0	0	0	0	0	0	0	0	0	0	0
1										-0.880814	-0.880814	-0.880814	-0.926571	-0.926571	-0.880814	-3.57978	-2.40369	-3.40369
3	-0.452545	-0.325336	-0.595992	-0.758997	-0.815603	-0.789363	-1.03417	-1.00804	-1.0886	-2.03572	-1.88081	-1.88081	-1.10266	-1.10266	-1.18184	-5.03572	-4.88081	-4.57978
6	-0.499993	-0.482247	-0.724163	-0.910206	-0.859181	-1.13086	-1.23826	-1.20778	-1.46801	-2.40369	-2.0679	-1.80163	-1.46584	-1.57978	-1.27875	-5	-5	-5
24	-0.929016	-0.845435	-1.08142	-1.64503	-1.45286	-1.65129	-1.8114	-1.80367	-2.11263	-3.92657	-3.70472	-3.80163	-3.19062	-3.18184	-3.53839	-5	-5	-5

## Sheet: Fig. 1e
Time (h)	FD	OD
0	0	0
0.5	0.859686	0.792855
1	1.94038	1.55704
1.5	3.30512	2.75809
2	4.02181	3.78136
3	4.63618	4.2502
4	5.14149	4.63894
5	5.31762	4.81276

## Sheet: Fig. 1h
log conc (xmic)	exponential phase	exponential phase	exponential phase	recovered from macrophages	recovered from macrophages	recovered from macrophages
-2.52288	2.89854	2.96221	2.93154	3	3.36943	3.38823
-2	2.87506	2.90982	2.89854	2.5	3.65877	3.31635
-1.52288	2.92082	3	2.96221	3.0945	3.33339	3
-1	3.10409	3.28255	3.18799	2.83487	3.44346	3.21944
-0.522879	2.31876	2.81012	2.61979	3.01532	3.22484	3.12927
0	0.446188	0.09546	0.255775	0.1	0.225909	0.231224
0.477121	-4.20412	-4.98227	-4.98227	-4.2	-4.2	-4.2
1	-4.2	-4.2	-4.2	-4.2	-4.2	-4.2
1.47712	-4.2	-4.2	-4.2	-4.2	-4.2	-4.2
2	-4.2	-4.2	-4.2	-4.2	-4.2	-4.2

## Sheet: Fig. 1i
Time (h)	haverst from macrophages	haverst from macrophages	haverst from macrophages	exponential phase	exponential phase	exponential phase
0	0	0	0	0	0	0
1	-0.488117	-0.522879	-0.560667	-0.880814	-0.880814	-0.880814
3	-1.48812	-1.1549	-0.920819	-2.03572	-1.88081	-1.88081
6	-1.69897	-1.60206	-1.56067	-2.40369	-2.0679	-1.80163
24	-2.90309	-3	-3	-3.92657	-3.70472	-3.80163

## Sheet: Fig. 1l
	no antibiotic	no antibiotic	no antibiotic	antibiotic	antibiotic	antibiotic
J774	1.53013	1.53013	1.57589	-1.28458	-1.09877	-1.26154
hmacro	-1.61538	-1.53923	-1.68173	-1.91056	-1.60593	-1.5457

## Sheet: Fig. 3a
	30 min	30 min	30 min	2 h	2 h	2 h	24 h	24 h	24 h
codY	-0.833333	-1.23333	-0.833333	2.56667	2.76667	2.76667	0.366667	-0.733333	-0.633333
rsh	-0.0333333	-0.433333	0.166667	0.766667	0.766667	0.266667	-0.833333	-0.933333	-0.433333
relQ	1.1	1.8	2	1	0.9	1.1	-1.5	-1.7	-2.3
relP	0.8	-0.1	0.5	1.5	0.9	1.3	-0.6	-0.8	-0.4

## Sheet: Fig. 3b
	oxacillin	oxacillin	oxacillin	oxacillin	clarithromycin	clarithromycin	clarithromycin	clarithromycin	moxifloxacin	moxifloxacin	moxifloxacin	moxifloxacin
wt	-0.941791	-1.09121	-0.883478	-0.806813	-1.14363	-1.37123	-1.39962	-1.24834	-1.13962	-1.66911	-1.63484	-1.40675
Drsh	-1.76022	-1.78033	-2.02265	-1.43439	-3.24816	-3.05789	-2.90859	-2.49813	-3.23305	-3.43371	-3.36692	-2.5246
DcodY	-1.11609	-2.00317	-1.92469	-0.918939	-1.8791	-2.7423	-2.51712	-1.52098	-2.58275	-2.8056	-2.4159	-1.55623
Drsh-DcodY	-2.29634	-2.50118	-2.66931	-1.51719	-3.01402	-3.57502	-3.57333	-2.26939	-3.10505	-4.17442	-4.11715	-2.4222

## Sheet: Fig. 3d
	persister	persister	persister	control	control	control
0	642	687	655	404	379	394
2	776	801	781	586	508	541
3	920	1004	950	1047	649	861
5	863	904	880	1951	1301	1678
7	898	999	949	1655	1971	1850
24	1474	978	1230	1556	1568	1550

## Sheet: Fig. 4a
control	control	control	persister	persister	persister	persister
111.059	94.8606	94.0799	89.094	52.383	118.384	94.1462

[truncated: 3 more sheets: Fig. 4d, Fig. 5a, Fig. 5f]
